# Supplementary material for: Assessing Fall Risk, Prevention Knowledge, Behavior and Social Support Among Older Adults: Insights from a Hospital-Based Study in Riyadh
Source: Healthcare (Basel). 2026 Apr 21;14(8):1109. doi: 10.3390/healthcare14081109 (PMC13116690; doi:10.3390/healthcare14081109)
Supplement: Supplementary file 1 [file healthcare-14-01109-s001.zip]

Archive with 1 entries (1 files):
- healthcare-4186602-supplementary.pdf
